# Supplementary material for: Direct Metagenomic Diagnosis of Community-Acquired Meningitis: State of the Art
Source: Front Microbiol. 2022 Jul 5;13:926240. doi: 10.3389/fmicb.2022.926240 (PMC9294516; doi:10.3389/fmicb.2022.926240)
Supplement: Supplementary file 3 [file Table_1.XLSX]

## Sheet: Data diagnostic
Reference	Country	Pathogen	Total patient	mNGS	Total mNGS	PCR/Ag	Total biomol	Culture	Total culture	Total routine	Discordance
(Greninger et al., 2015)	USA	Balamuthia mandrillaris	1	Balamuthia mandrillaris	1	Balamuthia mandrillaris	1	Balamuthia mandrillaris	1	1	0 (0)
(H. Guan et al., 2015)	Tianjin, China	.HSV.1, HSV.2, HHV.3	4	HSV-1, HSV-2, VZV	4	HSV-1, HSV-2, HHV-3	4	Neg	0	4	0 (0)
(Kawada et al., 2016)	Japan	Unknown	18	Coxackievirus 9 (2), Mumps virus (1)	3	Neg	0	Neg	0	0	3 (1)
(Ming Yaoa et al., 2016)	China	Unknown	3	Listeria monocytogenes (3)	3	Neg	0	Neg	0	0	3 (1)
(Joanna María et al., 2016)	Mexico	Unknown	1	Psychrobacter sp	1	Neg	0	Neg	0	0	1 (1)
(Louis et al., 2017)	USA	Unknown	1	SLEV	1	Neg	0	Neg	0	0	1 (1)
(Piantadosi et al., 2017)	USA	Echovirus 30	1	Echovirus 30	1	Echovirus 30	1	Neg	0	1	0 (0)
(Piantadosi et al., 2018)	USA	Unknown	1	Powassan Virus	1	Neg	0	Neg	0	0	1 (1)
(Hu et al., 2018)	China	Unknown	1	Toxoplasma gondii genome	1	Neg	0	Neg	0	0	0 (0)
(X. W. Xing et al., 2019)	China	Cryptococcus neoformans/gattii	12	Cryptococcus neoformans/gattii	9	Cryptococcus neoformans/gattii	12	Cryptococcus neoformans/gattii	10	12	3 (0,25)
(X. X. Zhang et al., 2019)	China	S. pneumoniae	135	S. pneumoniae, E. coli	33	S. pneumoniae	26	S. pneumoniae	19	26	6 (18.7%)
(Tschumi et al., 2019)	Switzerland	Unknown	1	Toscana virus	1	Neg	0	Neg	0	0	1 (1)
(Miller et al., 2019)	USA	Viral, bacterial, fungal	95	HIV, Rhinovirus, Rotavirus, CMV, Parvovirus B19, EBV, HSV-1, HHV-6, HHV-7, CMV, HSV-1, HSV-2, JCV, VZV, Hepatitis C virus, WNV, Enterovirus, Streptococcus agalactiae, Klebsiella pneumoniae, Klebsiella oxytoca, Enterococcus faecium, Serratia marcescens, Enterococcus faecalis, Pseudomonas aeruginosa, Staphylococcus epidermidis, Pantoea, Stenotrophomonas maltophilia, agglomerans, Bacillus spp, Neiss…	52	WNV, Enterovirus, VZV, EBV, HSV-2, JCV, EBV, S. aureus, Enterococcus gallinarum, Candida albicans Proteus mirabilis, Esherichia coli, Acinetobacter baumannii, Enterobacter cloacae, Candida parapsilosis, Cryptococcus neoformans Aspergillus fumigatus, Sporothrix schenckii, Tenia solium, Candida krusei, Candida tropicalis, Coccidioides immitis, C. parapsilosis	73	S. aureus, Enterococcus gallinarum, Proteus mirabilis, Esherichia coli, Acinetobacter baumannii, Enterobacter cloacae, Enterococcus faecium, Enterococcus faecalis, Pseudomonas aeruginosa, Klebsiella oxytoca, Serratia marcescens, Staphylococcus epidermidis, Pantoea agglomerans, Stenotrophomonas maltophilia, Candida parapsilosis, Cryptococcus neoformans, Toxoplasma gondii Aspergillus fumigatus, Spo…	27	73	18 (22.1%)
(Y. Zhang, Hong, Zou, & Bu, 2019)	China	Unknown	1	HSV-1	1	Neg	0	Neg	0	0	1 (1)
(Saha et al., 2019)	Bangladesh	Chikungunya Virus	91	Chikungunya Virus, mumps virus, enterovirus, Salmonella enterica, Stenotrophomonas maltophilia, Bacillus cereus, Mycobacterium tuberculosis	35	Chikungunya Virus	36	Salmonella enterica,	1	36	15 (16.5%)
(Edridge et al., 2019)	Netherlands	Enterovirus, .HIV, .VZV, .HSV, .CMV, .EBV, .HHV.7	45	Enterovirus, HIV, VZV, .HSV, .CMV	25	Enterovirus, .HIV, .VZV, .HSV, CMV, EBV, HHV-7	45	Neg	0	45	20 (44.4%)
(S. Wang et al., 2019)	China	Mycobacterium tuberculosis complex	23	Mycobacterium tuberculosis	18	Mycobacterium tuberculosis	8	Mycobacterium tuberculosis	1	8	10 (43.5%)
(Wilson et al., 2019)	USA	SLEV, hepatitis E virus, Streptococcus agalactia, Neisseria, Nocardia farcinica Candida tropicalis, Enterobacter aerogenes, Klebsiella aerogenes, S. mitis, Enterococcus faecalis, MW polyomavirus, EBV, Mycobacterium bovis, M. tuberculosis, Cryptococ cus neoformans, Propionibacterium acnes, fusobacterium, Staphylococcus aureus, cytomegalovirus, and herpes simplex virus, VZV, coxsackievirus B5,	204	SLEV, hepatitis E virus, Streptococcus agalactia, Neisseria, Nocardia farcinica Candida tropicalis, Enterobacter aerogenes, Klebsiella aerogenes, S. mitis, Enterococcus faecalis, MW polyomavirus, EBV, Mycobacterium bovis, M. tuberculosis, Cryptococ cus neoformans, Propionibacterium acnes, fusobacterium, Staphylococcus aureus, cytomegalovirus, and herpes simplex virus, VZV, coxsackievirus B5	32	Neisseria, Nocardia farcinica Candida tropicalis, Enterobacter aerogenes, Klebsiella aerogenes, S. mitis, Enterococcus faecalis, MW polyomavirus, EBV, Mycobacterium bovis, M. tuberculosis, Cryptococcus neoformans, Propionibacterium acnes, fusobacterium, Staphylococcus aureus, cytomegalovirus, and herpes simplex virus, VZV, coxsackievirus B5,	27	Cryptococcus neoformans	3	27	5 (15.6%)
(Eibach et al., 2019)	Ghana	Streptococcus pneumoniae, Haemophilus influenzae	70	Plasmodium falciparum, Streptococcus pneumoniae, Haemophilus influenzae, Torque teno mini virus	14	Neg	0	Streptococcus pneumoniae, Haemophilus influenzae	3	3	11 (78.5%)
(Chen et al., 2020)	China	VZV	4	VZV	4	VZV	4	Neg	0	4	0 (0)
(Lan et, 2020)	China	Unknown	1	L. monocytogenes	1	Neg	0	Neg	0	0	1 (1)
(Leon et al 2020)	Spain	Unknown	20	Enterovirus A71	3	Neg	0	Neg	0	0	3(15%)
(X. Zhang, Wu; 2020)	China	Unknown	1	Streptococcus suis	1	NR	0	Neg	0		1 (1)
(Yan, Sun, Lu, & Fan, 2020)	China	Mycobacterium tuberculosis	51	Mycobacterium tuberculosis, candida, Aspergillus niger	41	Mycobacterium tuberculosis	45	Mycobacterium tuberculosis	6	45	10 (19.6%)
(Q. Wang et al., 2020)	China	Unknown	1	Ureaplasma parvum	1	Neg	0	Neg	0	0	1 (1)
(Wu et al., 2020)	China	Unknown	1	Balamuthia mandrillaris	1	Neg	0	Neg	0	0	1 (1)
(Manso et al., 2020)	UK	VZV, JCPyV, Adenovirus, HHV-6), BKPyV	12	VZV, HPV10, EBV, JCPyV, Adenovirus, TTV	16	VZV, JCPyV, Adenovirus, HHV-6), BKPyV	11	Neg	0	11	5 (0,312)
(Carbo et al., 2020)	Netherlands	Unknown	41	HHV-6, Hepatitis E virus, EBV	4	Neg	0	Neg	0	0	4 (9.8%)
(X. W. Xing et al., 2020)	China	Viral (54), Fungal (18), Bacteria (15), MTB (6)	213	HSV-1, HSV-2, VZV, EBV, CMV, Human Adenovirus B1, Mycobacterium tuberculosis, S. pneumoniae, S. pyogenes, S. intermedius, Klebsiella pneumoniae, Nocardia farcinica, Brucella, L. monocytogenes, Stenotrophomonas maltophilia, Haemophilus influenzae, E. coli, Aggregatibacter aphrophilus, Neisseria meningitidis, C. neoformans, C. gattii, Aspergillus	73	HSV-1, HSV-2, VZV, EBV, CMV, Human Adenovirus B1, Mycobacterium tuberculosis, S. pneumoniae, S. pyogenes, S. intermedius, Klebsiella pneumoniae, Nocardia farcinica, Brucella, L. monocytogenes, Stenotrophomonas maltophilia, Haemophilus influenzae, E. coli, Aggregatibacter aphrophilus, Neisseria meningitidis, C. neoformans, C. gattii, Aspergillus	93	Streptoccus pneumoniae, Mycobacterium tuberculosis	14	93	50 (23.5%)
(Solomon et al., 2021)	USA	Unknown	1	Jamestown Canyon virus	1	Neg	0	Neg	0	0	0 (0)
(Li, Burrell, Dale, & Kesson, 2021)	Australia	Unknown	18	Human rhinovirus, Human coronavirus	5	Neg	0	Neg	0	0	5 (27.7%)
(Zhan, Chen, & Hu, 2021)	China	Unknown	1	Ureaplasma parvum	1	Neg	0	Neg	0	0	0 (0)
(Zhou, Wang, Li, & Zhang, 2021)	China	Unknown	1	Nocardia farcinica.	1	Neg	0	Neg	0	0	1 (1)
(Mao et al., 2021)	China	Unknown	1	Coccidioides posadasii	1	Neg	0	Neg	0	0	0 (0)
(X. Zhang, Jiang, & Zhou, 2021)	China	Unknown	1	Enterococcus faecalis		NR	0	Neg	0	0	1 (1)
(Huang et al., 2021)	China	Unknown	1	Naegleria fowleri	1	Neg	0	Neg	0		0 (0)
(N. Xing et al., 2021)	China	Unknown	1	Ureaplasma parvum	1	Neg	0	Neg	0	0	1 (1)
(Erdem et al., 2021)	USA	Torque Teno Virus, WNV, Echovirus 30, Echovirus 9, Coxsackie B5	37	Torque Teno Virus, .WNV, .Echovirus 30, Echovirus 9, Coxsackie B5	16	Parainfluenza 4, Parainfluenza 1, Rhinovirus/enterovirus, California encephalitis virus, WNV, Mycoplasma, Enterovirus	14	Neg	0	14	12 (32.5%)
(X..W. Xing et al., 2021)	China	Aspergillus fumigatus	7	Aspergillus fumigatus	6	Aspergillus fumigatus	7	Neg	0	7	1 (14.2%)
(Morsli et al., 2021)	France	Streptococcus pneumoniae	1	Streptococcus pneumoniade	1	Streptococcus pneumoniade	1	Streptococcus pneumoniade	1	1	0 (0)
(Yin et al., 2021)	China	Streptococcus pneumoniae	1	S. pneumoniae, Chlamydia psittaci	1	Not realised	0	Streptococcus pneumoniade	1	1	0 (0)
(Zeng, Yan, Wu, & Zhang, 2021)	China	Unknown	1	Klebsiella pneumoniae	1	Neg	0	Neg	0	0	1 (1)
(Q. Guan et al., 2021)	Saudi Arabia	Unknown	1	Naegleria fowleri	1	Neg	0	Neg	0	0	1 (1)
(X. Zhang, Wang, Luo, Xia, & Zhou, 2021)	China	Listeria monocytogenes	1	Listeria monocytogenes	1	Neg	0	Listeria monocytogenes	1	1	0 (0)
(Piantadosi et al., 2021)	USA	Powassan virus, Borrelia burgdorferi, Anaplasma phagocytophilum	68	Enterovirus, HIV, Influenza A virus, WNV, Powessan, HSV-1, HSV-2, VZV, EBV, HHV-7, Adenovirus, BK virus, JC virus, Human polyomavirus 7	37	HIV, EBV, JCV, HHV-6, Mycoplasma, WNV, Powessan,	44	Neg	0	44	13 (0,191)
(Madjid Morsli, Zandotti, Morand, Colson, & Drancourt, 2021)	France	Enterovirus	1	Echovirus 12	1	Echovirus 9	1	Neg	0	1	0 (0)
(Fan et al., 2021)	China	Angiostrongylus cantonensis	11	Angiostrongylus cantonensis	9	Angiostrongylus cantonensis	6	Neg	0	6	3 (27.2%)
(Madjid Morsli, Vincent, Milliere, Colson, & Drancourt, 2021)	France	Enterovirus	1	Echovirus 9	1	Echovirus 7	1	Neg	0	1	0 (0)
(Madjid Morsli, Kerharo, et al., 2021)	France	Haemophilus influenzae	1	Haemophilus influenzae	1	Haemophilus influenzae	1	Haemophilus influenzae	1	1	0 (0)
(Gao et al., 2021)	Beijing, China	Viral cases, Bacteria, M. tuberculosis, Fungal	38	Stenotrophomonas maltophilia Escherichia coli, HSV-1, Abiotrophia defectiva, Streptococcus mitis, Streptococcus constellatus Pseudomonas alcaligenes, Baumanii, EBV, CMV, M. tuberculosis, S. pneumoniae, HHV-6, Staphylococcus haemolyticus, Alternaria alternata, Leptospira, Staphylococcus sciuri, Acinetobacter pili, Comonas testosteroni, Pseudomonas alcaligenes, Alkalogenic monomonas, Staphylococcus…	26	HSV-1, EBV, CMV, M. tuberculosis, S. pneumoniae, Escherichia coli,	24	Mycobacterium tuberculosis	1	24	2 (7.8%)
(M Morsli et al., 2022)	Marseille, France	Unknown	1	Pasteurella multocida	1	Neg	0	Neg	0	0	1 (1)
Total			1248	0	495	0	485	0	90	490	0	0

## Sheet: Pathogens 
Bacteria	Viruses	Fungi	Parasites
Abiotrophia defectiva	BK virus	Aspergillus	Balamuthia mandrillaris
Acinetobacter baumanii	California Encephalitis Virus	Aspergillus fumigatus	Naegleria fowleri
Acinetobacter junii	Chikungunya Virus	Aspergillus niger	Plasmodium falciparum
Acinetobacter pili	Coxackievirus 9	Candida albicans	Tenia solium
Aggregatibacter aphrophilus	Coxsackievirus B5	Candida krusei	Toxoplasma gondii
Alkalogenic monomonas	Cytomegalovirus	Candida parapsilosis
Alternaria alternata	Echovirus 12	Candida tropicalis
Angiostrongylus cantonensis	Echovirus 30	Coccidioides immitis
Bacillus cereus	Echovirus 7	Coccidioides posadasii
Bacillus spp	Echovirus 9	Cryptococcus neoformans/gattii
Bartonella henselae	Enterovirus
Brucella	Epstein-Barr Virus
Chlamydia psittaci	Hepatitis C virus
Comonas testosteroni	Hepatitis E virus
Corynebacterium striatum	HHV-6
Enterobacter aerogenes	HHV-7
Enterobacter cloacae	HIV
Enterococcus faecalis	HSV-1
Enterococcus faecium	HSV-2
Enterococcus gallinarum	Human Adenovirus B1
Esherichia coli	Human coronavirus
Fusobacterium	Human papilioma virus
Haemophilus influenzae	Human polyomavirus 7
Klebsiella aerogenes	Influenza A virus
Klebsiella oxytoca	JC virus
Klebsiella pneumoniae	Mumps virus
Leptospira	MW polyomavirus
Listeria monocytogenes	Parainfluenza 1
Mycoplasma	Parainfluenza 4
Neisseria	Parvovirus B19
Neisseria meningitidis	Powessan virus
Nocardia farcinica	Rhinovirus
Pantoea	Rotavirus
Pantoea agglomerans	Saint-Louis encephalitis virus
Pasteurella multocida	Torque teno mini virus
Propionibacterium acnes	Toscana virus
Proteus mirabilis	VZV
Providencia rettgeri	WNV
Pseudomonas aeruginosa	Enterovirus A71
Pseudomonas alcaligenes
Psychrobacter sp
Rickettsia feline
Salmonella enterica
Serratia marcescens
Sporothrix schenckii
Staphylococcus aureus
Staphylococcus epidermidis
Staphylococcus haemolyticus
Staphylococcus sciuri
Stenotrophomonas maltophilia
Stenotrophomonas maltophilia
Streptococcus agalactiae
Streptococcus constellatus
Streptococcus intermedius
Streptococcus mitis
Streptococcus pneumoniae
Streptococcus pyogenes
Streptococcus suis
Ureaplasma parvum
Mycobacterium abscessus
Mycobacterium bovis
Mycobacterium fortuitum
Mycobacterium tuberculosis

## Sheet: Discordance
Reference	Country	Pathogen	Total patient	mNGS	Total mNGS	PCR/Ag	Total biomol	Culture	Total culture	Total routine	Discordance	mNGS	Routie only	Dis
(X. X. Zhang et al., 2019)	China	S. pneumoniae	135	S. pneumoniae, E. coli	33	S. pneumoniae	26	S. pneumoniae	19	26	6 (18.7%)	SP EC, 1		1
(Saha et al., 2019)	Bangladesh	Chikungunya Virus	91	Chikungunya Virus, mumps virus, enterovirus, Salmonella enterica, Stenotrophomonas maltophilia, Bacillus cereus, Mycobacterium tuberculosis	35	Chikungunya Virus	36	Salmonella enterica,	1	36	15 (16.5%)		3	3
(Miller et al., 2019)	USA	Viral, bacterial, fungal	95	HIV, Rhinovirus, Rotavirus, CMV, Parvovirus B19, EBV, HSV-1, HHV-6, HHV-7, CMV, HSV-1, HSV-2, JCV, VZV, Hepatitis C virus, WNV, Enterovirus, Streptococcus agalactiae, Klebsiella pneumoniae, Klebsiella oxytoca, Enterococcus faecium, Serratia marcescens, Enterococcus faecalis, Pseudomonas aeruginosa, Staphylococcus epidermidis, Pantoea, Stenotrophomonas maltophilia, agglomerans, Bacillus spp, Neiss…	52	WNV, Enterovirus, VZV, EBV, HSV-2, JCV, EBV, S. aureus, Enterococcus gallinarum, Candida albicans Proteus mirabilis, Esherichia coli, Acinetobacter baumannii, Enterobacter cloacae, Candida parapsilosis, Cryptococcus neoformans Aspergillus fumigatus, Sporothrix schenckii, Tenia solium, Candida krusei, Candida tropicalis, Coccidioides immitis, C. parapsilosis	73	S. aureus, Enterococcus gallinarum, Proteus mirabilis, Esherichia coli, Acinetobacter baumannii, Enterobacter cloacae, Enterococcus faecium, Enterococcus faecalis, Pseudomonas aeruginosa, Klebsiella oxytoca, Serratia marcescens, Staphylococcus epidermidis, Pantoea agglomerans, Stenotrophomonas maltophilia, Candida parapsilosis, Cryptococcus neoformans, Toxoplasma gondii Aspergillus fumigatus, Spo…	27	73	18 (22.1%)	EBV 1		0
(Wilson et al., 2019)	USA	SLEV, hepatitis E virus, Streptococcus agalactia, Neisseria, Nocardia farcinica Candida tropicalis, Enterobacter aerogenes, Klebsiella aerogenes, S. mitis, Enterococcus faecalis, MW polyomavirus, EBV, Mycobacterium bovis, M. tuberculosis, Cryptococ cus neoformans, Propionibacterium acnes, fusobacterium, Staphylococcus aureus, cytomegalovirus, and herpes simplex virus, VZV, coxsackievirus B5,	204	SLEV, hepatitis E virus, Streptococcus agalactia, Neisseria, Nocardia farcinica Candida tropicalis, Enterobacter aerogenes, Klebsiella aerogenes, S. mitis, Enterococcus faecalis, MW polyomavirus, EBV, Mycobacterium bovis, M. tuberculosis, Cryptococ cus neoformans, Propionibacterium acnes, fusobacterium, Staphylococcus aureus, cytomegalovirus, and herpes simplex virus, VZV, coxsackievirus B5	32	Neisseria, Nocardia farcinica Candida tropicalis, Enterobacter aerogenes, Klebsiella aerogenes, S. mitis, Enterococcus faecalis, MW polyomavirus, EBV, Mycobacterium bovis, M. tuberculosis, Cryptococcus neoformans, Propionibacterium acnes, fusobacterium, Staphylococcus aureus, cytomegalovirus, and herpes simplex virus, VZV, coxsackievirus B5,	27	Cryptococcus neoformans	3	27	5 (15.6%)		11	11
(Eibach et al., 2019)	Ghana	Streptococcus pneumoniae, Haemophilus influenzae	70	Plasmodium falciparum, Streptococcus pneumoniae, Haemophilus influenzae, Torque teno mini virus	14	Neg	0	Streptococcus pneumoniae, Haemophilus influenzae	3	3	11 (78.5%)			0
(Yan, Sun, Lu, & Fan, 2020)	China	Mycobacterium tuberculosis	51	Mycobacterium tuberculosis, candida, Aspergillus niger	41	Mycobacterium tuberculosis	45	Mycobacterium tuberculosis	6	45	10 (19.6%)	3		3
(Manso et al., 2020)	UK	VZV, JCPyV, Adenovirus, HHV-6), BKPyV	12	VZV, HPV10, EBV, JCPyV, Adenovirus, TTV	16	VZV, JCPyV, Adenovirus, HHV-6), BKPyV	11	Neg	0	11	5 (0,312)
(X. W. Xing et al., 2020)	China	Viral (54), Fungal (18), Bacteria (15), MTB (6)	213	HSV-1, HSV-2, VZV, EBV, CMV, Human Adenovirus B1, Mycobacterium tuberculosis, S. pneumoniae, S. pyogenes, S. intermedius, Klebsiella pneumoniae, Nocardia farcinica, Brucella, L. monocytogenes, Stenotrophomonas maltophilia, Haemophilus influenzae, E. coli, Aggregatibacter aphrophilus, Neisseria meningitidis, C. neoformans, C. gattii, Aspergillus	73	HSV-1, HSV-2, VZV, EBV, CMV, Human Adenovirus B1, Mycobacterium tuberculosis, S. pneumoniae, S. pyogenes, S. intermedius, Klebsiella pneumoniae, Nocardia farcinica, Brucella, L. monocytogenes, Stenotrophomonas maltophilia, Haemophilus influenzae, E. coli, Aggregatibacter aphrophilus, Neisseria meningitidis, C. neoformans, C. gattii, Aspergillus	93	Streptoccus pneumoniae, Mycobacterium tuberculosis	14	93	50 (23.5%)
(Erdem et al., 2021)	USA	Torque Teno Virus, WNV, Echovirus 30, Echovirus 9, Coxsackie B5	37	Torque Teno Virus, .WNV, .Echovirus 30, Echovirus 9, Coxsackie B5	16	Parainfluenza 4, Parainfluenza 1, Rhinovirus/enterovirus, California encephalitis virus, WNV, Mycoplasma, Enterovirus	14	Neg	0	14	12 (32.5%)
(Yin et al., 2021)	China	Streptococcus pneumoniae	1	S. pneumoniae, Chlamydia psittaci	1	Not realised	0	Streptococcus pneumoniae	1	1	1	1		1
(Piantadosi et al., 2021)	USA	Powassan virus, Borrelia burgdorferi, Anaplasma phagocytophilum	68	Enterovirus, HIV, Influenza A virus, WNV, Powessan, HSV-1, HSV-2, VZV, EBV, HHV-7, Adenovirus, BK virus, JC virus, Human polyomavirus 7	37	HIV, EBV, JCV, HHV-6, Mycoplasma, WNV, Powessan,	44	Neg	0	44	13 (0,191)
(Madjid Morsli, Zandotti, Morand, Colson, & Drancourt, 2021)	France	Enterovirus	1	Echovirus 12	1	Echovirus 9	1	Neg	0	1	1	1		1
(Madjid Morsli, Vincent, Milliere, Colson, & Drancourt, 2021)	France	Enterovirus	1	Echovirus 9	1	Echovirus 7	1	Neg	0	1	1	1		1
(Gao et al., 2021)	Beijing, China	Viral cases, Bacteria, M. tuberculosis, Fungal	38	Stenotrophomonas maltophilia Escherichia coli, HSV-1, Abiotrophia defectiva, Streptococcus mitis, Streptococcus constellatus Pseudomonas alcaligenes, Baumanii, EBV, CMV, M. tuberculosis, S. pneumoniae, HHV-6, Staphylococcus haemolyticus, Alternaria alternata, Leptospira, Staphylococcus sciuri, Acinetobacter pili, Comonas testosteroni, Pseudomonas alcaligenes, Alkalogenic monomonas, Staphylococcus…	26	HSV-1, EBV, CMV, M. tuberculosis, S. pneumoniae, Escherichia coli,	24	Mycobacterium tuberculosis	1	24	2 (7.8%)
